# Supplementary material for: Metagenomic profiling of placental tissue suggests DNA virus infection of the placenta is rare
Source: J Gen Virol. 2021 Nov 1;102(11):001677. doi: 10.1099/jgv.0.001677 (PMC8742990; doi:10.1099/jgv.0.001677)
Supplement: Supplementary material 2 [file jgv-102-1677-s002.xlsx]

## Sheet: Sheet1
ERR2238774	ERR2238775	ERR2238776	ERR2238777	ERR2238778	ERR2244420	ERR2244421	ERR2244423	ERR2244500	ERR2244501	ERR2244502	ERR2244503	ERR2244504	ERR2244505	ERR2244506	ERR2244507	ERR2244508	ERR2244509	ERR2244510	ERR2244511	ERR2244512	ERR2244513	ERR2244514	ERR2244515	ERR2244516	ERR2244517	ERR2244518	ERR2244519	ERR2244520	ERR2244521	ERR2244522	ERR2244523	ERR2244524	ERR2244525	ERR2244526	ERR2244527	ERR2244528	ERR2244529	ERR2244530	ERR2244531	ERR2244532	ERR2244533	ERR2244534	ERR2244535	ERR2244536	ERR2244537	ERR2244538	ERR2244539	ERR2244540	ERR2244541
[truncated: 3,574 more columns]
